# Supplementary material for: Restoration of breathing after opioid overdose and spinal cord injury using temporal interference stimulation
Source: Commun Biol. 2021 Jan 25;4:107. doi: 10.1038/s42003-020-01604-x (PMC7835220; doi:10.1038/s42003-020-01604-x)
Supplement: Supplementary file 4 — Supplementary Data 1 [file 42003_2020_1604_MOESM4_ESM.xlsx]

## Sheet: Figure 2
note: rat numbers only denote different animals within a figure/panel they are not absolute indicators of the animal ID
Figure 2b and c
Rat	Flow or MABP	1 = flow, 2 = MABP	1 = BL, 2 = PF, 3 = 5min, 4 = 10min	1 = no stim, 2 = 60bpm TI
18	5.47051	1	1	1
19	3.8581	1	1	1
21	3.67545	1	1	1
23	3.31699	1	1	1
17	4.4356	1	1	2
20	4.1627	1	1	2
22	3.31898	1	1	2
24	3.38952	1	1	2
18	1.81093	1	2	1
19	1.45199	1	2	1
21	1.29939	1	2	1
23	0.565166	1	2	1
17	0.642764	1	2	2
20	1.26003	1	2	2
22	0.973226	1	2	2
24	0.731168	1	2	2
18	0.113745	1	3	1
19	0.162267	1	3	1
21	0	1	3	1
23	0.788666	1	3	1
17	4.21323	1	3	2
20	2.47506	1	3	2
22	3.30122	1	3	2
24	3.30746	1	3	2
18	0.118753	1	4	1
19	0.161337	1	4	1
21	0	1	4	1
23	0.0846747	1	4	1
17	3.15441	1	4	2
20	1.9016	1	4	2
22	2.93433	1	4	2
24	3.06451	1	4	2
21	105.697	2	1	1
23	122.02	2	1	1
20	125.444	2	1	2
22	105.955	2	1	2
24	116.677	2	1	2
21	108.143	2	2	1
23	121.329	2	2	1
20	123.551	2	2	2
22	102.606	2	2	2
24	115.382	2	2	2
21	32.869	2	3	1
23	50.8235	2	3	1
20	69.5026	2	3	2
22	56.3079	2	3	2
24	101.158	2	3	2
21	0.741808	2	4	1
23	2.87181	2	4	1
20	63.929	2	4	2
22	70.061	2	4	2
24	79.3462	2	4	2
Figure 2d
Rat	Resp Rate	1 = BL, 2 = stim, 3 = 30 min post stim	1 = 60bpm TI, 2 = matched freq TI
17	116	1	1
20	96	1	1
22	84	1	1
24	100	1	1
32	108	1	2
33	96	1	2
34	116	1	2
35	112	1	2
17	60	2	1
20	60	2	1
22	60	2	1
24	60	2	1
32	116	2	2
33	96	2	2
34	112	2	2
35	116	2	2
17	104	3	1
20	88	3	1
22	72	3	1
24	68	3	1
32	96	3	2
33	84	3	2
34	96	3	2
35	136	3	2

## Sheet: Figure 3
note: rat numbers only denote different animals within a figure/panel they are not absolute indicators of the animal ID
Figure 3d
Rat	Normalized EMG amplitude	4 = diaphragm, 8 = biceps, 12 = intercosal	1 = A1, 2 = A2, 3 = A3, 4 = B1, 5 = B2, 6 = B3
2	0.108126	4	1
3	0.136773	4	1
4	0.216948	4	1
5	0.144916	4	1
6	0.123003	4	1
2	0.102312	4	2
3	0.0739004	4	2
4	0.129663	4	2
5	0.0970477	4	2
6	0.0405039	4	2
2	0.109023	4	3
3	0.10213	4	3
4	0.172562	4	3
5	0.114148	4	3
6	0.11105	4	3
2	0.844545	4	4
3	0.379202	4	4
4	0.163105	4	4
5	0.685469	4	4
6	0.182714	4	4
2	1	4	5
3	0.324502	4	5
4	0.231068	4	5
5	0.465624	4	5
6	0.211967	4	5
2	0.405662	4	6
3	0.164062	4	6
4	0.535931	4	6
5	0.424237	4	6
6	0.137721	4	6
2	0.0185923	8	1
3	0.0746544	8	1
4	0.00849203	8	1
5	0.182321	8	1
6	0.0210252	8	1
2	0.00439965	8	2
3	0.0042774	8	2
4	0.0336062	8	2
5	0.00232429	8	2
6	0.00286811	8	2
2	0.0182589	8	3
3	0.00375062	8	3
4	0.0251585	8	3
5	0.00214587	8	3
6	0.0187163	8	3
2	0.100623	8	4
3	0.0725771	8	4
4	0.0495702	8	4
5	0.149492	8	4
6	0.186904	8	4
2	0.540987	8	5
3	0.142463	8	5
4	0.279831	8	5
5	0.109097	8	5
6	0.303744	8	5
2	0.247955	8	6
3	0.186814	8	6
4	0.202987	8	6
5	0.336418	8	6
6	1	8	6
2	0.0937174	12	1
3	0.0916927	12	1
4	0.0827276	12	1
5	0.156081	12	1
6	0.0989549	12	1
2	0.0639276	12	2
3	0.104358	12	2
4	0.0777446	12	2
5	0.0538181	12	2
6	0.0198419	12	2
2	0.134635	12	3
3	0.126637	12	3
4	0.0941328	12	3
5	0.0720945	12	3
6	0.0818483	12	3
2	0.348941	12	4
3	0.191963	12	4
4	0.122518	12	4
5	0.151849	12	4
6	0.228313	12	4
2	1	12	5
3	0.372308	12	5
4	0.38406	12	5
5	0.171593	12	5
6	0.511946	12	5
2	0.75991	12	6
3	0.386148	12	6
4	0.426068	12	6
5	0.16039	12	6
6	0.203114	12	6
Figure 3i
Rat	Diaphragm amplitude	0 = spontaneous, 1 = optimized for intact, 2 = optimized for acute SCI, 3 = optimixed for chronic SCI	1 = intact, 2 = acute SCI, 3 = chronic SCI
3	0.0293863	0	1
4	0.0517124	0	1
6	0.0724516	0	1
7	0.0379174	0	1
4	0.00277411	0	2
6	0.00873166	0	2
7	0.00355082	0	2
1	0.0463324	0	3
2	0.00154351	0	3
5	0.0110592	0	3
8	0.00701251	0	3
3	0.208559	1	1
4	0.205006	1	1
6	0.237394	1	1
7	0.129819	1	1
4	0.116106	1	2
6	0.085299	1	2
7	0.159303	1	2
1	0.0103727	1	3
2	0.142069	1	3
5	0.277749	1	3
8	0.181021	1	3
3	0.179174	2	1
4	0.268042	2	1
6	0.0954658	2	1
7	0.147364	2	1
4	0.243299	2	2
6	0.100868	2	2
7	0.11893	2	2
1	0.061917	2	3
2	0.168549	2	3
5	0.173088	2	3
8	0.196897	2	3
3	0.0374864	3	1
4	0.0801253	3	1
6	0.0730472	3	1
7	0.121982	3	1
4	0.00239889	3	2
6	0.0917985	3	2
7	0.0940252	3	2
1	0.0399608	3	3
2	0.107505	3	3
5	0.221524	3	3
8	0.263018	3	3

## Sheet: Figure 4
note: rat numbers only denote different animals within a figure/panel they are not absolute indicators of the animal ID
Rat	Total Current	Left Lateral	Medial/right	Diaphragm Evoked Ratio	1 = left diaphragm 2 = right diaphragm	ditance between electrode/configuration
3	1800	0	1	0.96504	1	1.5
4	1800	0	1	0.981602	1	1.5
5	1800	0	1	0.95637	1	1.5
6	1800	0	1	0.924611	1	1.5
3	1800	5	1	1.85655	1	1.5
4	1800	5	1	2.66566	1	1.5
5	1800	5	1	1.15721	1	1.5
6	1800	5	1	1.15553	1	1.5
3	1800	3	1	2.24919	1	1.5
4	1800	3	1	2.73291	1	1.5
5	1800	3	1	1.25274	1	1.5
6	1800	3	1	1.09262	1	1.5
3	1800	2	1	2.23868	1	1.5
4	1800	2	1	2.54648	1	1.5
5	1800	2	1	1.69091	1	1.5
6	1800	2	1	1.20666	1	1.5
3	1800	1	1	3.70384	1	1.5
4	1800	1	1	1.88158	1	1.5
5	1800	1	1	2.44116	1	1.5
6	1800	1	1	3.40987	1	1.5
3	1800	1	1	5.22938	1	1.5
4	1800	1	1	1.82242	1	1.5
5	1800	1	1	2.97655	1	1.5
6	1800	1	1	4.17348	1	1.5
3	1800	1	2	5.34607	1	1.5
4	1800	1	2	1.73668	1	1.5
5	1800	1	2	1.61056	1	1.5
6	1800	1	2	1.94827	1	1.5
3	1800	1	3	3.15353	1	1.5
4	1800	1	3	1.30376	1	1.5
5	1800	1	3	1.19318	1	1.5
6	1800	1	3	1.09349	1	1.5
3	1800	1	5	0.965043	1	1.5
4	1800	1	5	0.991338	1	1.5
5	1800	1	5	0.960402	1	1.5
6	1800	1	5	0.948698	1	1.5
3	1800	0	1	1.00858	2	1.5
4	1800	0	1	1.0063	2	1.5
5	1800	0	1	0.95593	2	1.5
6	1800	0	1	1.01351	2	1.5
3	1800	5	1	0.974581	2	1.5
4	1800	5	1	0.977032	2	1.5
5	1800	5	1	1.09018	2	1.5
6	1800	5	1	1.05449	2	1.5
3	1800	3	1	0.998958	2	1.5
4	1800	3	1	0.872772	2	1.5
5	1800	3	1	1.07931	2	1.5
6	1800	3	1	1.08658	2	1.5
3	1800	2	1	0.963534	2	1.5
4	1800	2	1	0.792085	2	1.5
5	1800	2	1	1.18814	2	1.5
6	1800	2	1	1.18083	2	1.5
3	1800	1	1	1.08717	2	1.5
4	1800	1	1	0.921497	2	1.5
5	1800	1	1	1.27929	2	1.5
6	1800	1	1	1.40883	2	1.5
3	1800	1	1	1.04014	2	1.5
4	1800	1	1	1.11881	2	1.5
5	1800	1	1	1.31731	2	1.5
6	1800	1	1	1.23978	2	1.5
3	1800	1	2	1.10702	2	1.5
4	1800	1	2	1.14087	2	1.5
5	1800	1	2	1.37633	2	1.5
6	1800	1	2	1.12936	2	1.5
3	1800	1	3	1.19102	2	1.5
4	1800	1	3	1.16532	2	1.5
5	1800	1	3	1.29651	2	1.5
6	1800	1	3	1.52234	2	1.5
3	1800	1	5	0.955914	2	1.5
4	1800	1	5	0.97836	2	1.5
5	1800	1	5	1.05637	2	1.5
6	1800	1	5	0.987306	2	1.5
3	2400	0	1	1.00335	1	1.5
4	2400	0	1	0.97237	1	1.5
5	2400	0	1	0.936884	1	1.5
6	2400	0	1	1.01476	1	1.5
3	2400	5	1	4.31428	1	1.5
4	2400	5	1	1.6746	1	1.5
5	2400	5	1	1.59905	1	1.5
6	2400	5	1	2.20607	1	1.5
3	2400	3	1	5.91767	1	1.5
4	2400	3	1	1.73042	1	1.5
5	2400	3	1	1.89267	1	1.5
6	2400	3	1	3.73229	1	1.5
3	2400	2	1	5.77195	1	1.5
4	2400	2	1	1.90781	1	1.5
5	2400	2	1	2.23413	1	1.5
6	2400	2	1	5.67904	1	1.5
3	2400	1	1	6.50234	1	1.5
4	2400	1	1	1.96818	1	1.5
5	2400	1	1	3.35434	1	1.5
6	2400	1	1	3.89383	1	1.5
3	2400	1	1	5.92135	1	1.5
4	2400	1	1	2.07542	1	1.5
5	2400	1	1	1.44579	1	1.5
6	2400	1	1	1.24386	1	1.5
3	2400	1	2	4.97227	1	1.5
4	2400	1	2	2.01199	1	1.5
5	2400	1	2	0.973466	1	1.5
6	2400	1	2	1.07675	1	1.5
3	2400	1	3	4.0112	1	1.5
4	2400	1	3	1.23886	1	1.5
5	2400	1	3	1.00178	1	1.5
6	2400	1	3	1.18828	1	1.5
3	2400	1	5	0.948513	1	1.5
4	2400	1	5	0.979087	1	1.5
5	2400	1	5	0.965897	1	1.5
6	2400	1	5	0.659801	1	1.5
3	2400	0	1	0.953859	2	1.5
4	2400	0	1	0.940342	2	1.5
5	2400	0	1	0.99298	2	1.5
6	2400	0	1	0.966104	2	1.5
3	2400	5	1	1.72434	2	1.5
4	2400	5	1	1.49339	2	1.5
5	2400	5	1	1.12566	2	1.5
6	2400	5	1	1.01013	2	1.5
3	2400	3	1	1.46098	2	1.5
4	2400	3	1	1.48988	2	1.5
5	2400	3	1	1.0487	2	1.5
6	2400	3	1	1.04886	2	1.5
3	2400	2	1	1.31227	2	1.5
4	2400	2	1	1.31546	2	1.5
5	2400	2	1	1.08892	2	1.5
6	2400	2	1	1.0242	2	1.5
3	2400	1	1	1.34094	2	1.5
4	2400	1	1	0.934465	2	1.5
5	2400	1	1	1.15985	2	1.5
6	2400	1	1	1.61964	2	1.5
3	2400	1	1	1.53415	2	1.5
4	2400	1	1	1.00492	2	1.5
5	2400	1	1	1.31371	2	1.5
6	2400	1	1	1.49845	2	1.5
3	2400	1	2	1.59302	2	1.5
4	2400	1	2	0.903195	2	1.5
5	2400	1	2	1.35201	2	1.5
6	2400	1	2	1.62912	2	1.5
3	2400	1	3	1.49911	2	1.5
4	2400	1	3	0.978773	2	1.5
5	2400	1	3	1.36097	2	1.5
6	2400	1	3	1.60816	2	1.5
3	2400	1	5	1.03929	2	1.5
4	2400	1	5	1.05218	2	1.5
5	2400	1	5	1.0989	2	1.5
6	2400	1	5	1.15735	2	1.5
3	1800	0	1	0.952698	1	3
4	1800	0	1	1.04904	1	3
5	1800	0	1	1.15439	1	3
6	1800	0	1	1.18167	1	3
3	1800	5	1	1.87838	1	3
4	1800	5	1	1.36011	1	3
5	1800	5	1	1.27651	1	3
6	1800	5	1	1.16114	1	3
3	1800	3	1	1.68334	1	3
4	1800	3	1	1.36763	1	3
5	1800	3	1	1.14047	1	3
6	1800	3	1	1.11765	1	3
3	1800	2	1	1.43074	1	3
4	1800	2	1	1.22336	1	3
5	1800	2	1	1.15005	1	3
6	1800	2	1	1.25171	1	3
3	1800	1	1	1.37649	1	3
4	1800	1	1	2.20144	1	3
5	1800	1	1	1.10991	1	3
6	1800	1	1	2.24482	1	3
3	1800	1	1	2.76845	1	3
4	1800	1	1	1.14984	1	3
5	1800	1	1	1.1458	1	3
6	1800	1	1	3.01936	1	3
3	1800	1	2	3.72071	1	3
4	1800	1	2	1.25536	1	3
5	1800	1	2	1.41576	1	3
6	1800	1	2	1.54266	1	3
3	1800	1	3	2.18289	1	3
4	1800	1	3	1.36724	1	3
5	1800	1	3	1.3357	1	3
6	1800	1	3	1.22949	1	3
3	1800	1	5	0.953138	1	3
4	1800	1	5	0.958315	1	3
5	1800	1	5	0.956295	1	3
6	1800	1	5	0.97255	1	3
3	1800	0	1	0.923027	2	3
4	1800	0	1	0.976439	2	3
5	1800	0	1	0.926637	2	3
6	1800	0	1	0.946735	2	3
3	1800	5	1	1.01116	2	3
4	1800	5	1	0.887524	2	3
5	1800	5	1	0.86448	2	3
6	1800	5	1	1.32383	2	3
3	1800	3	1	0.917252	2	3
4	1800	3	1	0.941382	2	3
5	1800	3	1	0.969967	2	3
6	1800	3	1	2.06053	2	3
3	1800	2	1	1.05011	2	3
4	1800	2	1	0.922346	2	3
5	1800	2	1	1.08177	2	3
6	1800	2	1	2.0017	2	3
3	1800	1	1	5.47179	2	3
4	1800	1	1	1.95923	2	3
5	1800	1	1	2.27301	2	3
6	1800	1	1	1.93258	2	3
3	1800	1	1	1.98598	2	3
4	1800	1	1	1.30376	2	3
5	1800	1	1	1.05559	2	3
6	1800	1	1	1.29419	2	3
3	1800	1	2	1.63546	2	3
4	1800	1	2	1.29118	2	3
5	1800	1	2	1.14109	2	3
6	1800	1	2	1.03942	2	3
3	1800	1	3	1.39253	2	3
4	1800	1	3	1.13452	2	3
5	1800	1	3	1.10747	2	3
6	1800	1	3	1.09976	2	3
3	1800	1	5	1.02879	2	3
4	1800	1	5	1.05137	2	3
5	1800	1	5	1.04738	2	3
6	1800	1	5	1.04686	2	3
3	2400	0	1	0.92815	1	3
4	2400	0	1	0.93437	1	3
5	2400	0	1	0.990369	1	3
6	2400	0	1	0.974378	1	3
3	2400	5	1	1.99839	1	3
4	2400	5	1	1.90338	1	3
5	2400	5	1	1.78618	1	3
6	2400	5	1	1.05901	1	3
3	2400	3	1	1.36264	1	3
4	2400	3	1	2.1479	1	3
5	2400	3	1	1.4581	1	3
6	2400	3	1	1.46068	1	3
3	2400	2	1	1.23034	1	3
4	2400	2	1	3.6151	1	3
5	2400	2	1	1.32076	1	3
6	2400	2	1	1.437	1	3
3	2400	1	1	1.2928	1	3
4	2400	1	1	1.08972	1	3
5	2400	1	1	1.43916	1	3
6	2400	1	1	3.20814	1	3
3	2400	1	1	4.10546	1	3
4	2400	1	1	1.34719	1	3
5	2400	1	1	1.94246	1	3
6	2400	1	1	1.3224	1	3
3	2400	1	2	2.84151	1	3
4	2400	1	2	1.35423	1	3
5	2400	1	2	1.78279	1	3
6	2400	1	2	1.173	1	3
3	2400	1	3	2.21535	1	3
4	2400	1	3	1.1678	1	3
5	2400	1	3	1.32014	1	3
6	2400	1	3	0.876362	1	3
3	2400	1	5	0.904469	1	3
4	2400	1	5	1.00587	1	3
5	2400	1	5	0.964889	1	3
6	2400	1	5	0.9912	1	3
3	2400	0	1	0.928096	2	3
4	2400	0	1	1.00652	2	3
5	2400	0	1	0.940789	2	3
6	2400	0	1	0.964402	2	3
3	2400	5	1	1.20028	2	3
4	2400	5	1	1.04639	2	3
5	2400	5	1	0.95829	2	3
6	2400	5	1	0.859526	2	3
3	2400	3	1	1.06313	2	3
4	2400	3	1	1.02556	2	3
5	2400	3	1	0.893873	2	3
6	2400	3	1	1.6642	2	3
3	2400	2	1	1.15744	2	3
4	2400	2	1	0.976698	2	3
5	2400	2	1	0.836544	2	3
6	2400	2	1	2.4242	2	3
3	2400	1	1	3.28099	2	3
4	2400	1	1	0.914456	2	3
5	2400	1	1	1.18596	2	3
6	2400	1	1	2.78817	2	3
3	2400	1	1	4.24938	2	3
4	2400	1	1	1.46583	2	3
5	2400	1	1	1.38761	2	3
6	2400	1	1	1.90712	2	3
3	2400	1	2	2.60609	2	3
4	2400	1	2	1.72003	2	3
5	2400	1	2	1.17566	2	3
6	2400	1	2	1.68551	2	3
3	2400	1	3	1.47128	2	3
4	2400	1	3	1.63646	2	3
5	2400	1	3	1.13848	2	3
6	2400	1	3	1.43346	2	3
3	2400	1	5	1.07546	2	3
4	2400	1	5	0.951962	2	3
5	2400	1	5	1.03648	2	3
6	2400	1	5	0.962931	2	3

## Sheet: Figure 5
note: rat numbers only denote different animals within a figure/panel they are not absolute indicators of the animal ID
Figure 5h and i
Rat	Lateral current	Pre	1 = Pre, 2 = CNQX/AP5, 3 = CNQX/AP5 and also Styrch/Bic, 4 = Strych/Bic, 5 = Styrch/Bic and also CNQX/AP5	1 = CNQX/AP5 first, 2 = Styrch/Bic first
40	100	0.0239625	1	1
40	200	0.0246754	1	1
40	300	0.0225022	1	1
42	100	0.0225714	1	1
42	200	0.0219239	1	1
42	300	0.0238437	1	1
43	100	0.0174097	1	1
43	200	0.0192174	1	1
43	300	0.0370659	1	1
44	100	0.0162342	1	1
44	200	0.0219937	1	1
44	300	0.0198951	1	1
46	100	0.0153528	1	1
46	200	0.0301015	1	1
46	300	0.029232	1	1
40	100	0.00216773	2	1
40	200	0.00408936	2	1
40	300	0.00830782	2	1
42	100	0.00606057	2	1
42	200	0.00574382	2	1
42	300	0.00629164	2	1
43	100	0.00175747	2	1
43	200	0.0264231	2	1
43	300	0.0374232	2	1
44	100	0.00548173	2	1
44	200	0.00793861	2	1
44	300	0.00376048	2	1
46	100	0.00446182	2	1
46	200	0.00510449	2	1
46	300	0.00503312	2	1
40	100	0.00190762	3	1
40	200	0.00229083	3	1
40	300	0.00208948	3	1
42	100	0.00745608	3	1
42	200	0.00652479	3	1
42	300	0.00734776	3	1
43	100	0.000856717	3	1
43	200	0.0136369	3	1
43	300	0.0175365	3	1
44	100	0.00270112	3	1
44	200	0.00481675	3	1
44	300	0.00270169	3	1
46	100	0.00523515	3	1
46	200	0.00590098	3	1
46	300	0.00602773	3	1
36	100	0.0192709	1	2
36	200	0.0356674	1	2
36	300	0.162231	1	2
38	100	0.0151344	1	2
38	200	0.0258978	1	2
38	300	0.0320819	1	2
47	100	0.0202953	1	2
47	200	0.0298882	1	2
47	300	0.0400042	1	2
48	100	0.022066	1	2
48	200	0.0220203	1	2
48	300	0.0218631	1	2
49	100	0.0181547	1	2
49	200	0.0196004	1	2
49	300	0.0269054	1	2
36	100	0.0219106	4	2
36	200	0.0596698	4	2
36	300	0.0647469	4	2
38	100	0.0117297	4	2
38	200	0.0188537	4	2
38	300	0.0644023	4	2
47	100	0.0284641	4	2
47	200	0.0242864	4	2
47	300	0.0286507	4	2
48	100	0.020063	4	2
48	200	0.0282595	4	2
48	300	0.0205864	4	2
49	100	0.0126193	4	2
49	200	0.020686	4	2
49	300	0.0282776	4	2
36	100	0.00485012	5	2
36	200	0.0128534	5	2
36	300	0.0194779	5	2
38	100	0.00261576	5	2
38	200	0.0027119	5	2
38	300	0.00273243	5	2
47	100	0.00374944	5	2
47	200	0.00336616	5	2
47	300	0.00492191	5	2
48	100	0.000420009	5	2
48	200	0.000418907	5	2
48	300	0.000377876	5	2
49	100	0.00758832	5	2
49	200	0.00747447	5	2
49	300	0.0122688	5	2

## Sheet: Figure S2
note: rat numbers only denote different animals within a figure/panel they are not absolute indicators of the animal ID
Figure S2b and c
rat	PaCO2 or PaO2	1 = BL, 2 = PF, 3 = 20m, 4 = 40m, 5 = 60m, 12 = PS	60 = 60bpm group, 2 = matched freq group	1 = PaO2, 2 = PaCO2
17	94.7	1	60	1
20	158	1	60	1
22	87.6	1	60	1
24	103	1	60	1
32	85.1	1	2	1
33	78.1	1	2	1
34	78.1	1	2	1
35	73.3	1	2	1
17	47.2	2	60	1
20	17.6	2	60	1
22	52.2	2	60	1
24	19.6	2	60	1
32	21.9	2	2	1
33	19.2	2	2	1
34	27	2	2	1
35	30.1	2	2	1
17	70.1	3	60	1
20	74.4	3	60	1
22	62.925	3	60	1
24	57.75	3	60	1
32	75.85	3	2	1
33	92.9333	3	2	1
34	69.7667	3	2	1
35	66.65	3	2	1
17	70.9	4	60	1
20	76.1	4	60	1
24	54.2	4	60	1
32	61.5	4	2	1
33	91.35	4	2	1
34	105	4	2	1
35	80.6	4	2	1
17	74.2	5	60	1
20	71.4	5	60	1
22	68.8	5	60	1
24	75.1	5	60	1
32	61.2667	5	2	1
33	91.05	5	2	1
34	91.55	5	2	1
35	74.3	5	2	1
17	72.55	12	60	1
20	67.7	12	60	1
22	73.85	12	60	1
24	64.65	12	60	1
32	65.1	12	2	1
33	70.9	12	2	1
34	84.6	12	2	1
35	59.2	12	2	1
17	43.3	1	60	2
20	41.2	1	60	2
22	42.6	1	60	2
24	48	1	60	2
32	44.1	1	2	2
33	46.6	1	2	2
34	40.8	1	2	2
35	50.8	1	2	2
17	51.9	2	60	2
20	56.9	2	60	2
22	43.3	2	60	2
24	80.5	2	60	2
32	59.2	2	2	2
33	63.3	2	2	2
34	50.5	2	2	2
35	66.5	2	2	2
17	51.5	3	60	2
20	98.7	3	60	2
22	73.275	3	60	2
24	71.9	3	60	2
32	40.075	3	2	2
33	37.5333	3	2	2
34	49.5	3	2	2
35	55.2	3	2	2
17	80.4	4	60	2
20	93.75	4	60	2
24	85.2	4	60	2
32	44.2	4	2	2
33	35.35	4	2	2
34	29.7	4	2	2
35	53.7	4	2	2
17	62.7	5	60	2
20	74.4	5	60	2
22	60.2	5	60	2
24	67.4	5	60	2
32	46.8333	5	2	2
33	33.8	5	2	2
34	38.65	5	2	2
35	61.25	5	2	2
17	71.55	12	60	2
20	81.8	12	60	2
22	58.9	12	60	2
24	76.3	12	60	2
32	45.1333	12	2	2
33	37.3	12	2	2
34	34.3	12	2	2
35	59.1	12	2	2
